# Supplementary material for: Monitoring of Enterovirus D68 Outbreak in Israel by a Parallel Clinical and Wastewater Based Surveillance
Source: Viruses. 2022 May 9;14(5):1010. doi: 10.3390/v14051010 (PMC9144596; doi:10.3390/v14051010)
Supplement: Supplementary file 1 [file viruses-14-01010-s001.zip]

Archive with 1 entries (1 files):
- viruses-1700680-supplementary.pdf
